# Supplementary material for: Comparative Proteomic Profiling of Blood Plasma Revealed Marker Proteins Involved in Temporal Lobe Epilepsy
Source: Int J Mol Sci. 2024 Jul 20;25(14):7935. doi: 10.3390/ijms25147935 (PMC11276668; doi:10.3390/ijms25147935)
Supplement: Supplementary file 1 [file ijms-25-07935-s001.zip]

Archive with 4 entries (4 files):
- Table S1 REVISED.pdf
- Table S2 REVISED.pdf
- Table S3 REVISED.pdf
- Table S4 REVISED.pdf
